# Supplementary material for: Combining host immune response biomarkers and clinical scores for early prediction of sepsis in infection patients
Source: Ann Med. 2024 Aug 30;56(1):2396569. doi: 10.1080/07853890.2024.2396569 (PMC11370677; doi:10.1080/07853890.2024.2396569)
Supplement: Supplemental Material [file IANN_A_2396569_SM5061.zip]

Archive with 7 entries (6 files):
- suppl_data/
- suppl_data/Fig 1S KM_single.jpg
- suppl_data/Fig 2S AUC.jpg
- suppl_data/Fig 3S RCS.jpg
- suppl_data/Fig 4S Forest Subgroup.jpg
- suppl_data/Figure captions.docx
- suppl_data/Supplementary Table_clean version.docx
